# Supplementary material for: Isolation and Characterization of a Thermotolerant Acetic Acid Bacteria Strain for Improved Zhenjiang Aromatic Vinegar Production
Source: Foods. 2025 Feb 20;14(5):719. doi: 10.3390/foods14050719 (PMC11898446; doi:10.3390/foods14050719)
Supplement: Supplementary file 1 [file foods-14-00719-s001.zip]

Archive with 1 entries (1 files):
- foods-3421790-supplementary.pdf
